# Supplementary material for: Spreading of Oil Droplets Containing Surfactants and Pesticides on Water Surface Based on the Marangoni Effect
Source: Molecules. 2021 Mar 5;26(5):1408. doi: 10.3390/molecules26051408 (PMC7961330; doi:10.3390/molecules26051408)
Supplement: Supplementary file 1 [file molecules-26-01408-s001.zip]

Archive with 2 entries (2 files):
- S1.avi
- S2.mp4
